# Supplementary material for: Micromonospora zhangzhouensis sp. nov., a Novel Actinobacterium Isolated from Mangrove Soil, Exerts a Cytotoxic Activity in vitro
Source: Sci Rep. 2020 Mar 3;10:3889. doi: 10.1038/s41598-020-60677-0 (PMC7054543; doi:10.1038/s41598-020-60677-0)
Supplement: Supplementary file 2 — Table S3. [file 41598_2020_60677_MOESM2_ESM.xlsx]

## Sheet: Sheet1
Table S3. Differential phenotypic characteristics of strain HM134T and additional reference strains.
Characteristics	Medium:	ISP2	ISP3	ISP4	ISP5	ISP6	ISP7	Aerial hyphae	Growth at:	NaCl (%)	pH	Temperature (°C)	Enzyme activity:	Catalase	Gelatinase	H2S Production	Lipase	Milk Peptonization	Oxidase	Urease	Nitrate reduction	Nitrite reduction		Utilized as sole carbon：	N-Acetyl-glucosamine	D-Glucose	Maltose	D-Mannitol	D-Mannose	Potassium gluconate	Adipic acid	n-Capiric acid	Citrate	Malic acid	Tryptophan	Hydrolysis of:	Starch	Esculin	Tween 20	Tween 40	Tween 60	Tween 80	Carboxymethylcellulose	Tyrosine
Strain HM134T		Good growth;Beige substrate mycelium (SM);Rough colony surface(CS); No diffusible pigment (DP)	Good growth;Beige SM;Rough CS;No DP	Good growth;Deep orange SM;Rough CS;No DP	Moderate growth;Oyster white SM;Smooth CS;No DP		Poor growth;Ivory SM;Smooth CS;No DP	None		0-7 (+)	4.5-9.5 (+)	14-37 (+)		+	+	-	-	-	+	+	-	-			w	+	+	w	+	+	+	-	-	w	-		+	+	-	+	+	-	-
Micromonospora rifamycinica AM105T [1]		Good growth;Orange SM;No DP	Good growth;Dark brown SM;No DP		Good growth;Orange SM;No DP			None		0-3 (+); 4.5 (-)	6-8 (+)	20-37 (+);15 (-);45 (-)			+	-	-			w	-	-			+	+	+	+	+	+	+	-		+	-		-	+	-	+	w	-	-
Micromonospora wenchangensis CCTCC AA 2012002T [2]		Good growth;Strong orange SM;No DP	Moderate growth;Strong yellowish brown SM;No DP	Moderate growth;Deep orange SM;No DP	Poor growth;Light yellowish orange brown SM;No DP	Poor growth;Light yellow brown SM;No DP	Poor growth;Brilliant orange SM;No DP	None		<3 (+)	5-9 (+)	16-45 (+)		+	+	-	+			w	-	-			w	+	+	-	+	w	+	-		-	-		+	+	+	+	+	+	-
Micromonospora mangrovi 2803GPT1-18T [3]		Good growth;Moderate Reddish Brown SM;Dark yellow DP	Moderate growth;Brownish orange SM;Greenish white DP	Poor growth;Dark orange yellow SM;No DP	Poor growth;Moderate brown SM;No DP	Poor growth;Strong yellow SM;No DP	Poor growth;Grayish yellowish brown SM;No DP	None		<3 (+)	5.5-8 (+)	16-42 (+)		-	-	-	-			-	+	-			w	+	+	w	+	+	+	-		+	-		w	w	+	+	+	-	-
Micromonospora sediminicola SH2-13T [4]		Good growth;Deep brown SM;Deep Brown DP	Good growth;Strong yellowish brown SM;Grayish yellowish DP	Good growth;Dark orange yellow SM;No DP	Moderate growth;Dark orange yellow SM;No DP	Moderate growth;Dark orange yellow SM;No DP	Moderate growth;Dark yellowish brown SM;No DP	None		4 (+)	6-12 (+);5 (-)	20-40 (+); 45 (-)			+			+			-	-															+
Micromonospora oryzae CP2R9-1T [5]		Good growth;Moderate orange yellow SM;No DP						None		1-4 (+)	5-10 (+)	20-45 (+)			-			+			-	-				+		-	+								+
Micromonospora harpali NEAU-JC6T [6]		Good growth;Vivid orange SM;No DP	Good growth;Light orange SM;No DP	Good growth;Brilliant orange SM;No DP	Good growth;Light orange SM;No DP	Good growth;Light orange SM;No DP	Moderate growth;Pale orange yellow SM;No DP	None		3.5 (+)	6-10 (+)	15-40 (+)		-	-	-		-		-	-	-				+	+	+	+								+	+		-		-	-	+
Micromonospora schwarzwaldensis HKI064T [7]		Good growth;Orange SM;No DP	Good growth;Orange SM;No DP	Good growth;Orange SM;No DP	Moderate growth;Orange SM;No DP			None		4 (+)	6-9 (+)	20-37 (+)			+			+									+	-									+
Micromonospora maritima D10-9-5T [8]		Good growth;Dark greyish brown SM; No DP						None		5 (+)	6-8 (+);5 (-)	20-40 (+)			+			+			-	-															+							-
Micromonospora phytophila SG15T [9]			Moderate growth;Light orange SM;No DP					None		1 (+)	7-9 (+)	12-45 (+)		+	+				-	-						+	-		+								+	+	+			-		+
Micromonospora krabiensis DSM 45344T[10]		Good growth;Dark luggage tan SM	Good growth;Amber SM	Good growth;Bright orange SM	Poor growth;Light wheat SM	Poor growth;Bright orange SM	Moderate growth;Bright orange SM	None		0-3 (+)	5-10 (+)	45 (+);50 (-)			+			+								+		+									+							-
Micromonospora haikouensis 232617T[11]		Good growth;No DP	Good growth;No DP	Moderate growth;No DP	Poor growth;No DP	Good growth;No DP	Poor growth;No DP	None		3(+)	5-10 (+)				-	-					+					+		-	-				-				+	+					+
Micromonospora matsumotoense DSM 44100T[12]		Reddish brown SM						None		2 (+);3 (-)				+	+	+			-	+	+					+	+	-	+								+	+						-
Micromonospora humi DSM 45647T[13]		Good growth;Sepia brown SM						None		5 (+)	5-8 (+)	20-30 (+)			+			+			-					+		-									+							-
Micromonospora coxensis DSM 45161T[14]		Good growth;Light Amber SM	Moderate growth;Light Amber SM	Good growth;Melon yellow SM	Moderate growth;Covert tan SM		Good growth;Covert tan SM	None		3 (+)	5-9 (+)	15-37 (+)														+	+	-	+
+, positive or growth; -, negative or no growth; w, weakly; Empty, no data.
All data of strain HM134T were obtained from this study; All data of reference strains in the table were obtained from flowing studies: [1].Huang, H. et al. Micromonospora rifamycinica sp. nov., a novel actinomycete from mangrove sediment. Int J Syst Evol Microbiol 58, 17-20 (2008). [2].Ren, J. et al. Micromonospora wenchangensis sp. nov., isolated from mangrove soil. Int J Syst Evol Microbiol 63…
